# Supplementary material for: Comparison of Ten Metal-Doped LaFeO3 Samples on Photocatalytic Degradation of Antibiotics in Water under Visible Light: Role of Surface Area and Aqueous Phosphate Ions
Source: Molecules. 2023 Apr 29;28(9):3807. doi: 10.3390/molecules28093807 (PMC10179954; doi:10.3390/molecules28093807)
Supplement: Supplementary file 1 [file molecules-28-03807-s001.zip]

Archive with 1 entries (1 files):
- molecules-2354246-supplementary.pdf
